# Supplementary material for: Spike Protein Fusion Peptide and Feline Coronavirus Virulence
Source: Emerg Infect Dis. 2012 Jul;18(7):1089–95. doi: 10.3201/eid1807.120143 (PMC3376813; doi:10.3201/eid1807.120143)
Supplement: Technical Appendix — PCR primers used in a study to distinguish virulent from nonvirulent feline coronaviruses. [file 12-0143-TechApp.xls]

## Sheet: T48
Technical Appendix. PCR primers used in a study to distinguish virulent from nonvirulent feline coronaviruses.
Well	Forward Primer Name	Forward Primer Sequence	Reverse Primer Name	Reverse Primer Sequence
A01	T48E0709FM	TGTAAAACGACGGCCAGTWGTAAAGTGAGTGTAGCKKGG	T48E0709FM	CAGGAAACAGCTATGACCTYTCATCGCGCACDGTTA
A02	T48E08553FM	TGTAAAACGACGGCCAGTCCGTCATGYTGCARGGYTT	T48E08553FM	CAGGAAACAGCTATGACCTGAAGKCRTTCAAWTCGCCT
A03	T48A031087FM	TGTAAAACGACGGCCAGTTGYTGTGGTCTTCDTGGCAR	T48A031087FM	CAGGAAACAGCTATGACCGTCACATTWACAGTVGCRCCAA
A04	T48A041480FM	TGTAAAACGACGGCCAGTTGTRCAAAAGTGYGGTGCRA	T48A041480FM	CAGGAAACAGCTATGACCTTTTCRCCATCYTTAAGTGCY
A05	T48A051936FM	TGTAAAACGACGGCCAGTTGYYACACCAGGTGARGGT	T48A051936FM	CAGGAAACAGCTATGACCTAGMTGGTGTYTTAAARGTGG
A06	T48A062297FM	TGTAAAACGACGGCCAGTAAMCATGTHGGTTTRTGGGA	T48A062297FM	CAGGAAACAGCTATGACCCCAATDACYTTTTCRAGCAC
A07	T48A073647FM	TGTAAAACGACGGCCAGTAYAATTGTTGGATAAAYGC	T48A073647FM	CAGGAAACAGCTATGACCTRGCTTTAGCAACRCCMCCT
A08	T48A084182FM	TGTAAAACGACGGCCAGTCACAATCCACWKTGTTTMTTAATGC	T48A084182FM	CAGGAAACAGCTATGACCCCRRCATCTGACACACTHGGC
A09	T48A094751FM	TGTAAAACGACGGCCAGTTGTYTTTGTTTACACTGAYCARG	T48A094751FM	CAGGAAACAGCTATGACCCCRTGDACACAMGTTTCATCA
A10	T48A105198FM	TGTAAAACGACGGCCAGTDCGTAARACTGCTGGDTTTG	T48A105198FM	CAGGAAACAGCTATGACCTGGYTTTACTTTAACTTTRGGCA
A11	T48A115600FM	TGTAAAACGACGGCCAGTGGTYGATGCTGARAARGCCTA	T48A115600FM	CAGGAAACAGCTATGACCACCACARGTTRAGGTACTGDGA
A12	T48A126093FM	TGTAAAACGACGGCCAGTTTYTATTTGTTTGTYAGYATACCA	T48A126093FM	CAGGAAACAGCTATGACCCATCATARTCRTATGCCGTRAA
B01	T48B016627FM	TGTAAAACGACGGCCAGTGTMCAKGCTAAYGGTACTGGT	T48B016627FM	CAGGAAACAGCTATGACCCTAAAAYCTTYTGTGCTGTDGA
B02	T48B027047FM	TGTAAAACGACGGCCAGTTCTGTAGACTTTAARGGAGCWCTY	T48B027047FM	CAGGAAACAGCTATGACCTCRAATGTRGGYACAAAACCA
B03	T48B037532FM	TGTAAAACGACGGCCAGTGARCGGTTCAGGYTTCTTYG	T48B037532FM	CAGGAAACAGCTATGACCCCAGTTRTCRCCACCRAAGC
B04	T48B048052FM	TGTAAAACGACGGCCAGTCAAGGACTTGTDGAKGGTKCTAA	T48B048052FM	CAGGAAACAGCTATGACCTTCTATCYARRGATGTAGAATTAAC
B05	T48B058626FM	TGTAAAACGACGGCCAGTTGAAYATGGCTCCRTGGTATG	T48B058626FM	CAGGAAACAGCTATGACCGAACCYTTGATRGTACCCTGRCT
B06	T48B069167FM	TGTAAAACGACGGCCAGTYGASAATGAGTTGTCTAGYGTGCG	T48B069167FM	CAGGAAACAGCTATGACCCCACHCTGAAGATTAACACCA
B07	T48B079695FM	TGTAAAACGACGGCCAGTYAATKCATGGGCCAAAACMAA	T48B079695FM	CAGGAAACAGCTATGACCCAAACCARTCYTTTGTAGTAAGA
B08	T48B0810220FM	TGTAAAACGACGGCCAGTACCAGTKGAYATGCARGGTG	T48B0810220FM	CAGGAAACAGCTATGACCGAVTCAATRAGATCACTAAGRTCA
B09	T48B0910804FM	TGTAAAACGACGGCCAGTTYACAGAGATGAAGTGTACRAATGT	T48B0910804FM	CAGGAAACAGCTATGACCTCATTGGYAGCTGTDACTTCY
B10	T48B1011317FM	TGTAAAACGACGGCCAGTTTTTTGGTATGCTYAAGAAACTYG	T48B1011317FM	CAGGAAACAGCTATGACCACCRGCACCATTTGAGAGCA
B11	T48B1111912FM	TGTAAAACGACGGCCAGTTCTTAGACGWGGYGCYGTTCT	T48B1111912FM	CAGGAAACAGCTATGACCCRAAAAGAAGTCATGYTCRGC
B12	T48B1212452FM	TGTAAAACGACGGCCAGTGACCAYGTTAGTAGRGCTTTYGACA	T48B1212452FM	CAGGAAACAGCTATGACCCAATTAGGGTGGTAYRTWCGAT
C01	T48C0113037FM	TGTAAAACGACGGCCAGTGGTYTTGGRTGTGCTTGCG	T48C0113037FM	CAGGAAACAGCTATGACCCKAGCATTGATGCARCCACC
C02	T48C0213629FM	TGTAAAACGACGGCCAGTCAGAGCGTGGRTTCTTTGARG	T48C0213629FM	CAGGAAACAGCTATGACCGCTGTAGTACCATCACCRCTRGTTG
C03	T48C0314192FM	TGTAAAACGACGGCCAGTGGYTGTTTGATGGGATGGGA	T48C0314192FM	CAGGAAACAGCTATGACCGGGTGTTTTGTVAGTGGRTATGC
C04	T48C0414739FM	TGTAAAACGACGGCCAGTTGTCYACWGCTAAGTGYTGGG	T48C0414739FM	CAGGAAACAGCTATGACCTCTACATTRGTCCADTCYGAAA
C05	T48C0515300FM	TGTAAAACGACGGCCAGTTGTGTAGYTATAATGGTTGYACTG	T48C0515300FM	CAGGAAACAGCTATGACCTWGCYTGAGGATAATACARACCCA
C06	T48C0615844FM	TGTAAAACGACGGCCAGTTCAYAATGTGAGTCCACTTAARGC	T48C0615844FM	CAGGAAACAGCTATGACCCAACCTCYAGTTGCTTRTTRTTT
C07	T48C0716433FM	TGTAAAACGACGGCCAGTACTCAGAGRATGTGTAARYTAGG	T48C0716433FM	CAGGAAACAGCTATGACCCGCATRGCAAAGTCTCKWGT
C08	T48C0816989FM	TGTAAAACGACGGCCAGTCAAAGAAYGAYCAGTACATACCACC	T48C0816989FM	CAGGAAACAGCTATGACCGCATCACCACTAGCHACATGC
C09	T48C0917561FM	TGTAAAACGACGGCCAGTCCACAAAARTGTGARTGYGGC	T48C0917561FM	CAGGAAACAGCTATGACCRGTTGTCCATCAATAAACTCACA
C10	T48C1018098FM	TGTAAAACGACGGCCAGTGACATGTACCCRGAGTTCTCAA	T48C1018098FM	CAGGAAACAGCTATGACCAAAGCGTTCAAAAGAACCAY
C11	T48C1118683FM	TGTAAAACGACGGCCAGTGCAAARCGYAAACTYGGACTCA	T48C1118683FM	CAGGAAACAGCTATGACCYAACATCCAYCTCCATGCCY
C12	T48C1219243FM	TGTAAAACGACGGCCAGTACAAGTGCGCCTTGCAARAA	T48C1219243FM	CAGGAAACAGCTATGACCTCAGTGATYTTGATGGCVACAGA
D01	T48D0119781FM	TGTAAAACGACGGCCAGTAGRTGGYTGCCAGATGAYGC	T48D0119781FM	CAGGAAACAGCTATGACCGGTATRTCCCAMGTTTGYAAGAA
D02	T48D0220758FM	TGTAAAACGACGGCCAGTTGATGACGGYKTRTGGGA	T48D0220758FM	CAGGAAACAGCTATGACCRGATTTATCTGATARCARAAACCAG
D03	T48D0321767FM	TGTAAAACGACGGCCAGTTGGWTCYRTTTTTGTTAATGG	T48D0321767FM	CAGGAAACAGCTATGACCARRGTTTCAAACTGCARATAA
D04	T48D0421931FM	TGTAAAACGACGGCCAGTTCTATTGYGACTCRCCCMTCAA	T48D0421931FM	CAGGAAACAGCTATGACCAADGCRAGAAGRTCACCACT
D05	T49D0822385FM	TGTAAAACGACGGCCAGTHGTNGCWGGTTGTAAGTGG	T49D0822385FM	CAGGAAACAGCTATGACCTGACAAGCYGARGTRTATTGTG
D06	T48D0622916FM	TGTAAAACGACGGCCAGTTTCYTCBTTTGCWATTTGTAATA	T48D0622916FM	CAGGAAACAGCTATGACCCAATGGCATTRTTRAARGCA
D07	T48D0723412FM	TGTAAAACGACGGCCAGTGGTYTKGGCACTGTDGATGATG	T48D0723412FM	CAGGAAACAGCTATGACCCRCAWATTCCTGACCATGCC
D08	T48D0824005FM	TGTAAAACGACGGCCAGTTGAAGTCAAGGCYAGYAGRC	T48D0824005FM	CAGGAAACAGCTATGACCAGACAACCRAARCAHCCACA
D09	T48D0924510FM	TGTAAAACGACGGCCAGTYTCACTGCWGAAATARACCA	T48D0924510FM	CAGGAAACAGCTATGACCARTCCGCCWATCATTTTCKC
D10	T48D1025005FM	TGTAAAACGACGGCCAGTGCTTATGCCAAACTTCAKCTGGR	T48D1025005FM	CAGGAAACAGCTATGACCTGTTAGRTCAGCACGRACTAGGC
D11	T48D1125562FM	TGTAAAACGACGGCCAGTAGCATAYTTYTGGTATGTTAATAG	T48D1125562FM	CAGGAAACAGCTATGACCCAGTTAGCDAGATGCCARATAA
D12	T48D1226107FM	TGTAAAACGACGGCCAGTCGCCAYGYVTATGATGCCTA	T48D1226107FM	CAGGAAACAGCTATGACCTTACRTAGTAAGCCCATCC
E01	T48E0126622FM	TGTAAAACGACGGCCAGTGGACCAAAWCATGGTGGTCTT	T48E0126622FM	CAGGAAACAGCTATGACCCCATCYCTWGCAACCCAGAA
E02	T48E0227152FM	TGTAAAACGACGGCCAGTCCGAGAGATTTTGTTCCCAARG	T48E0227152FM	CAGGAAACAGCTATGACCTGGCATCAYCYTTTGGCAG
E03	T48E0327704FM	TGTAAAACGACGGCCAGTACTGCRGGYAAGGGWGATGT	T48E0327704FM	CAGGAAACAGCTATGACCCCWAACAATGTRTARCAGGAA
E04	T48E1028222FM	TGTAAAACGACGGCCAGTCTCAGTCATCTKCTTAATCTYACRA	T48E1028222FM	CAGGAAACAGCTATGACCCYTTCAKCYTCTCATTAAAGCAA
E05	T48E0528609FM	TGTAAAACGACGGCCAGTCCGCTTGGATYTCGTGTDGA	T48E0528609FM	CAGGAAACAGCTATGACCGCTCTTCCAWTGTTGGCTCG
E06	T48E0709FM	TGTAAAACGACGGCCAGTWGTAAAGTGAGTGTAGCKKGG	T48E0709FM	CAGGAAACAGCTATGACCTYTCATCGCGCACDGTTA
E07	T48E0709FM	TGTAAAACGACGGCCAGTWGTAAAGTGAGTGTAGCKKGG	T48E0709FM	CAGGAAACAGCTATGACCTYTCATCGCGCACDGTTA
E08	T48E08553FM	TGTAAAACGACGGCCAGTCCGTCATGYTGCARGGYTT	T48E08553FM	CAGGAAACAGCTATGACCTGAAGKCRTTCAAWTCGCCT
E09	T48E1028222FM	TGTAAAACGACGGCCAGTCTCAGTCATCTKCTTAATCTYACRA	T48E1028222FM	CAGGAAACAGCTATGACCCYTTCAKCYTCTCATTAAAGCAA
E10	T48E1028222FM	TGTAAAACGACGGCCAGTCTCAGTCATCTKCTTAATCTYACRA	T48E1028222FM	CAGGAAACAGCTATGACCCYTTCAKCYTCTCATTAAAGCAA
E11	T48E0528609FM	TGTAAAACGACGGCCAGTCCGCTTGGATYTCGTGTDGA	T48E0528609FM	CAGGAAACAGCTATGACCGCTCTTCCAWTGTTGGCTCG
E12	T48E0528609FM	TGTAAAACGACGGCCAGTCCGCTTGGATYTCGTGTDGA	T48E0528609FM	CAGGAAACAGCTATGACCGCTCTTCCAWTGTTGGCTCG
F01	T48F0101FM	TGTAAAACGACGGCCAGTACTTTTAAAGTAAAGTGAG	T48F0101FM	CAGGAAACAGCTATGACCAGCTAATACTAGACGAC
F02	T48F0205FM	TGTAAAACGACGGCCAGTTTAAAGTAAAGTGAGTGTA	T48F0205FM	CAGGAAACAGCTATGACCGCTAATACTAGACGACT
F03	T48F0306FM	TGTAAAACGACGGCCAGTTAAAGTAAAGTGAGTGTA	T48F0306FM	CAGGAAACAGCTATGACCAATACTAGACGACTTAC
F04	T48F0408FM	TGTAAAACGACGGCCAGTAAGTAAAGTGAGTGTAG	T48F0408FM	CAGGAAACAGCTATGACCTACTAGACGACTTACC
F05	T48F0101FM	TGTAAAACGACGGCCAGTACTTTTAAAGTAAAGTGAG	T48F0101FM	CAGGAAACAGCTATGACCAATACTAGACGACTTAC
F06	T48F0205FM	TGTAAAACGACGGCCAGTTTAAAGTAAAGTGAGTGTA	T48F0205FM	CAGGAAACAGCTATGACCTACTAGACGACTTACC
F07	T48F0728921FM	TGTAAAACGACGGCCAGTGAATGGTAAGCACGTG	T48F0728921FM	CAGGAAACAGCTATGACCTTTTTTGTGTATCACTATC
F08	T48F0828922FM	TGTAAAACGACGGCCAGTAATGGTAAGCACGTGT	T48F0828922FM	CAGGAAACAGCTATGACCTTTTGTGTATCACTATCAA
F09	T48F0928925FM	TGTAAAACGACGGCCAGTGGTAAGCACGTGTAATA	T48F0928925FM	CAGGAAACAGCTATGACCTTTTTTTTTTTTTTTGTGTATC
F10	T48F1028946FM	TGTAAAACGACGGCCAGTGGTACAAGCAACCCT	T48F1028946FM	CAGGAAACAGCTATGACCTTTTTTTTTGTGTATCACTA
F11	T48F0728921FM	TGTAAAACGACGGCCAGTGAATGGTAAGCACGTG	T48F0728921FM	CAGGAAACAGCTATGACCTTTTTTTTTTTTTTTGTGTATC
F12	T48F0828922FM	TGTAAAACGACGGCCAGTAATGGTAAGCACGTGT	T48F0828922FM	CAGGAAACAGCTATGACCTTTTTTTTTGTGTATCACTA
G01	EMPTY
G02	EMPTY
G03	EMPTY
G04	EMPTY
G05	EMPTY
G06	EMPTY
G07	EMPTY
G08	EMPTY
G09	EMPTY
G10	EMPTY
G11	EMPTY
G12	EMPTY
H01	EMPTY
H02	EMPTY
H03	EMPTY
H04	EMPTY
H05	EMPTY
H06	EMPTY
H07	EMPTY
H08	EMPTY
H09	EMPTY
H10	EMPTY
H11	EMPTY
H12	EMPTY
Well	Forward Primer Name	Forward Primer Sequence	Reverse Primer Name	Reverse Primer Sequence
A01	T49A0137FM	TGTAAAACGACGGCCAGTTCTTCWTTTRCTTTAACTAGCCTT	T49A0137FM	CAGGAAACAGCTATGACCYRTCCTCATCACCGAARTA
A02	T49A027FM	TGTAAAACGACGGCCAGTARWGTAAAGTGAGTGTAGC	T49A027FM	CAGGAAACAGCTATGACCTCAGGCACGAAMACATAG
A03	T49A03494FM	TGTAAAACGACGGCCAGTCATTGGTGTTYTRGGYAACGG	T49A03494FM	CAGGAAACAGCTATGACCRGTTTTAATCACTTTCCARACRGA
A04	T49A041054FM	TGTAAAACGACGGCCAGTGGTGTWGGTGAYTGGACTGG	T49A041054FM	CAGGAAACAGCTATGACCCAAGRCCTTTYTGTCKCTTGCC
A05	T49A051370FM	TGTAAAACGACGGCCAGTCWGGKGAAGTTGATGATGCAG	T49A051370FM	CAGGAAACAGCTATGACCTCACCATCAAANTCRAATGAY
A06	T49A061770FM	TGTAAAACGACGGCCAGTTTTTTAAYAAYGCACTTGTYAAGC	T49A061770FM	CAGGAAACAGCTATGACCRBNACTTTAACACCATTACCTAGCA
A07	T49A072420FM	TGTAAAACGACGGCCAGTYATTCTYTGYCCTGAYCTTCT	T49A072420FM	CAGGAAACAGCTATGACCTARATRAARTARCCTTCAAGTTC
A08	T49A083059FM	TGTAAAACGACGGCCAGTGCTYGAAAARGTHATTGGTAC	T49A083059FM	CAGGAAACAGCTATGACCGTGTGAGCTTAARYACAGTTCG
A09	T49A093784FM	TGTAAAACGACGGCCAGTGGTGAYTCRGGRGATGCAGA	T49A093784FM	CAGGAAACAGCTATGACCCRTTYTCAAAAAGCACRGCA
A10	T49A104342FM	TGTAAAACGACGGCCAGTYCARGGAGATTTRGATGTTTTGA	T49A104342FM	CAGGAAACAGCTATGACCAAACAARTKGCATTAACCCARCA
A11	T49A114835FM	TGTAAAACGACGGCCAGTTGTRAATCAHAAGCGTGTGTCTG	T49A114835FM	CAGGAAACAGCTATGACCTGRCCACGTGARTTCAAWCC
A12	T49A125252FM	TGTAAAACGACGGCCAGTRGGACAACCYGGYGATGC	T49A125252FM	CAGGAAACAGCTATGACCGCHGGTTTGTTYAATTGTCK
B01	T49B015797FM	TGTAAAACGACGGCCAGTTRGCTATTGARAGTGGTGYAGA	T49B015797FM	CAGGAAACAGCTATGACCGGRATRCGHGTCTGCCTAGC
B02	T49B026212FM	TGTAAAACGACGGCCAGTRGCKTGTCTGGCRTCTTATG	T49B026212FM	CAGGAAACAGCTATGACCTTGTGARAARTAAACACAGACRTT
B03	T49B036785FM	TGTAAAACGACGGCCAGTYCARGAAGTCACAAARGTTGA	T49B036785FM	CAGGAAACAGCTATGACCCCARAAVABTTGTTTAAGCTGTT
B04	T49B047338FM	TGTAAAACGACGGCCAGTGCMAAGGTTTTRACRCAACGTG	T49B047338FM	CAGGAAACAGCTATGACCCCATRTTRCCACTAGCGTGC
B05	T49B057908FM	TGTAAAACGACGGCCAGTAAYGCWGCATTTGGYGTTACTA	T49B057908FM	CAGGAAACAGCTATGACCCCWGGGTATGCDARTTTTCTTGT
B06	T49B068359FM	TGTAAAACGACGGCCAGTTRGCYACAYCTGGTGCAATG	T49B068359FM	CAGGAAACAGCTATGACCTGTCTAGGRCARATAACYTCATC
B07	T49B078894FM	TGTAAAACGACGGCCAGTTGAYTAYCGCATGGCYTGTT	T49B078894FM	CAGGAAACAGCTATGACCTTRATRAGNGCAGCATACA
B08	T49B089427FM	TGTAAAACGACGGCCAGTTTGCTGGTACYTGTGGGTCA	T49B089427FM	CAGGAAACAGCTATGACCRACACTAGGCATYACAAANGACA
B09	T49B099754FM	TGTAAAACGACGGCCAGTTGTTGGCYGCAAAAACTGGT	T49B099754FM	CAGGAAACAGCTATGACCAACAAARGMTGGNTGCATTACA
B10	T49B1010323FM	TGTAAAACGACGGCCAGTTTTGYAACAACTGKTTTTGTGR	T49B1010323FM	CAGGAAACAGCTATGACCRTAVGCAATCCAGCTRGGCA
B11	T49B1110882FM	TGTAAAACGACGGCCAGTGGAAYTATTGTGTTGGYYTGC	T49B1110882FM	CAGGAAACAGCTATGACCTCYTTAAGYTTACCTGGCAARA
B12	T49B1211455FM	TGTAAAACGACGGCCAGTTGCTTTCCAAGRTTAGRCARGAA	T49B1211455FM	CAGGAAACAGCTATGACCYCCRTCAATTGCAGGRTGTTC
C01	T49C0112021FM	TGTAAAACGACGGCCAGTGCWCCTGACCCTGCYAAAG	T49C0112021FM	CAGGAAACAGCTATGACCAGRACTTCACARTTCTTYTCATCA
C02	T49C0212567FM	TGTAAAACGACGGCCAGTTWGTCAAGCGTTGTACTAAGAGYG	T49C0212567FM	CAGGAAACAGCTATGACCGTATTRGGTATRGTCATNGAAAA
C03	T49C0313080FM	TGTAAAACGACGGCCAGTTGCCYYTAATGGGAATGACTTC	T49C0313080FM	CAGGAAACAGCTATGACCATTRAGTGGRTAACCAGCACTC
C04	T49C0413676FM	TGTAAAACGACGGCCAGTTTYTTYTTTKCACAGGGTGGTG	T49C0413676FM	CAGGAAACAGCTATGACCGCTTGAAAGATGTTAAAAGCHGA
C05	T49C0514222FM	TGTAAAACGACGGCCAGTTGYGAYCGTGCTTTGCCTAA	T49C0514222FM	CAGGAAACAGCTATGACCTCWATTGCYAARGACACATAACG
C06	T49C0614668FM	TGTAAAACGACGGCCAGTTGCWGATCTTGGTTATGTRGCR	T49C0614668FM	CAGGAAACAGCTATGACCTCDGAACCAATDGCACTRCTCT
C07	T49C0715209FM	TGTAAAACGACGGCCAGTTGTTTAAGGAGACCYCTBTTGTGY	T49C0715209FM	CAGGAAACAGCTATGACCGGAGGACCTTGGATAGTTGT
C08	T49C0815762FM	TGTAAAACGACGGCCAGTCAGARTATGGTAGTGAYTCTGTWT	T49C0815762FM	CAGGAAACAGCTATGACCTGAMTCRGGGTTGACAGGYA
C09	T49C0916344FM	TGTAAAACGACGGCCAGTTTGTTTAYGTAGGWGAYCCACA	T49C0916344FM	CAGGAAACAGCTATGACCYTCAAACCKGAAYCCCATA
C10	T49C1016922FM	TGTAAAACGACGGCCAGTGAACTCAAAGATTCAAARATYGGCT	T49C1016922FM	CAGGAAACAGCTATGACCCCTGTRTARCCCCAYTGTTG
C11	T49C1117501FM	TGTAAAACGACGGCCAGTGTGCTATGGGCTGGTGGTCT	T49C1117501FM	CAGGAAACAGCTATGACCGGCAWRGGTTTAAGCTTAGCAA
C12	T49C1218048FM	TGTAAAACGACGGCCAGTTGGTRCATGGACAAATGAATGG	T49C1218048FM	CAGGAAACAGCTATGACCTCRGTGTARGCACACACTTGCTT
D01	T49D0118604FM	TGTAAAACGACGGCCAGTGGTSAGRGATGGACCYACTGA	T49D0118604FM	CAGGAAACAGCTATGACCCGATAGTCACAAARTCGTCYAA
D02	T49D0219194FM	TGTAAAACGACGGCCAGTTTGGAGATGTYTCYAAAACCACY	T49D0219194FM	CAGGAAACAGCTATGACCAACCATTAATRTATGTAAAGAARCC
D03	T49D0319716FM	TGTAAAACGACGGCCAGTTGCGTGTTYTGCAYTTRGGA	T49D0319716FM	CAGGAAACAGCTATGACCGGTGTRTTRACRAAGTGATTACCAA
D04	T49D0420265FM	TGTAAAACGACGGCCAGTATACTCCVAAATTYAAGTGYCG	T49D0420265FM	CAGGAAACAGCTATGACCGTRTYAGTCCACTGRAADCCAT
D05	T49D0520825FM	TGTAAAACGACGGCCAGTCAGTYTRCTWATGGTTTTRC	T49D0520825FM	CAGGAAACAGCTATGACCTCAAATGTRAARTRHAACTG
D06	T49D0621321FM	TGTAAAACGACGGCCAGTTGGTTTYTGYTATCAGATAAATC	T49D0621321FM	CAGGAAACAGCTATGACCAYTGTGGCATARTWACAAATGT
D07	T49D0721954FM	TGTAAAACGACGGCCAGTAGAATYAAGTGYCAACAATTGAA	T49D0721954FM	CAGGAAACAGCTATGACCTTCTAATAATRCCYGTGCCYTG
D08	T49D0822385FM	TGTAAAACGACGGCCAGTHGTNGCWGGTTGTAAGTGG	T49D0822385FM	CAGGAAACAGCTATGACCCCAAGRTTAAGGGCATTTTC
D09	T49D0923097FM	TGTAAAACGACGGCCAGTGTKGATTGTGCYAAGTATGTYTG	T49D0923097FM	CAGGAAACAGCTATGACCTTGRCTCARHGCTTCACCCT
D10	T49D1023196FM	TGTAAAACGACGGCCAGTCTTGGYGCRCGWCTTGAATC	T49D1023196FM	CAGGAAACAGCTATGACCAGRCGGTCAACWTGRGCATC
D11	T49D1123860FM	TGTAAAACGACGGCCAGTAAAAYTTYCAGGCTATTAGYAGTTC	T49D1123860FM	CAGGAAACAGCTATGACCGGCCATTTTACRTAAGTTTCWAYCC
D12	T49D1224300FM	TGTAAAACGACGGCCAGTCCTMGAAAACCDCARATGAGTGA	T49D1224300FM	CAGGAAACAGCTATGACCCAGCYTCYTCRAAAGTATCACCAA
E01	T49E0124659FM	TGTAAAACGACGGCCAGTGGTAYGTGTGGCTACTRATYGG	T49E0124659FM	CAGGAAACAGCTATGACCAAACATTAAGACRCYGACACABA
E02	T49E0224869FM	TGTAAAACGACGGCCAGTYGGCATYTCTGTDGACGCTG	T49E0224869FM	CAGGAAACAGCTATGACCGAACTTCTCAYRAACGGTGCAG
E03	T49E0325393FM	TGTAAAACGACGGCCAGTTTGTYTTATTYYTAGCTTTGTACCG	T49E0325393FM	CAGGAAACAGCTATGACCTTTTGTTTAGTTCARACCAARAR
E04	T49E0425987FM	TGTAAAACGACGGCCAGTGYCTTCTTYTGGCTCCTGYTGA	T49E0425987FM	CAGGAAACAGCTATGACCCAGMCATYTTAAAVCCTTCAGCATA
E05	T49E0526541FM	TGTAAAACGACGGCCAGTTCGGCTTTAGTRTTGCAGGTG	T49E0526541FM	CAGGAAACAGCTATGACCCGCTGRCCTYTRACAATGCG
E06	T49E0627017FM	TGTAAAACGACGGCCAGTCRCGTCAAYTGGGGAGATGA	T49E0627017FM	CAGGAAACAGCTATGACCCTGAGGGTAGCATTTGGCWG
E07	T49E0727525FM	TGTAAAACGACGGCCAGTCYAGAGGAAGACAACARTCCAAT	T49E0727525FM	CAGGAAACAGCTATGACCCAAGRCAGTCTGGYYTCAAAA
E08	T49E0828119FM	TGTAAAACGACGGCCAGTGAGGTWACGAACTAAACGYATGCTC	T49E0828119FM	CAGGAAACAGCTATGACCCRTGGTATATCTGAGTKCCAAAWGG
E09	T49E0928655FM	TGTAAAACGACGGCCAGTGYACRTGGCCTGGYTTTCAA	T49E0928655FM	CAGGAAACAGCTATGACCGCATTGCCAAATCAAATCTA
E10	T49E1028680FM	TGTAAAACGACGGCCAGTWGCACAYGATCAYATTGATTT	T49E1028680FM	CAGGAAACAGCTATGACCTGTTGGCTCGTCATAGCG
E11	T49E1128718FM	TGTAAAACGACGGCCAGTAYYCTTTYTATTCCTTTGTAG	T49E1128718FM	CAGGAAACAGCTATGACCGATCCAGACGTTAGCTCT
E12	T49E1228777FM	TGTAAAACGACGGCCAGTAAYCTYAGATTAGTTGGTGC	T49E1228777FM	CAGGAAACAGCTATGACCTTTTTTGTATCACATAGTCAA
F01	EMPTY
F02	EMPTY
F03	EMPTY
F04	EMPTY
F05	EMPTY
F06	EMPTY
F07	EMPTY
F08	EMPTY
F09	EMPTY
F10	EMPTY
F11	EMPTY
F12	EMPTY
G01	EMPTY
G02	EMPTY
G03	EMPTY
G04	EMPTY
G05	EMPTY
G06	EMPTY
G07	EMPTY
G08	EMPTY
G09	EMPTY
G10	EMPTY
G11	EMPTY
G12	EMPTY
H01	EMPTY
H02	EMPTY
H03	EMPTY
H04	EMPTY
H05	EMPTY
H06	EMPTY
H07	EMPTY
H08	EMPTY
H09	EMPTY
H10	EMPTY
H11	EMPTY
H12	EMPTY
Well	Forward Primer Name	Forward Primer Sequence	Reverse Primer Name	Reverse Primer Sequence
A01	Main_FelSerotype1_F_1M13	TGTAAAACGACGGCCAGTTGTAGCGTGGCTATAACTC	Main_FelSerotype1_F_1M13	CAGGAAACAGCTATGACCAACTGGYTTTCCATCRGCRCCAC
A02	Main_FelSerotype1_F_1M13_v2	TGTAAAACGACGGCCAGTTGTAGCGTGGCTATAACTCTT	Main_FelSerotype1_F_1M13_v2	CAGGAAACAGCTATGACCGTCCTCATCACCGAARTARTCCT
A03	Main_FelSerotype1_F_4M13	TGTAAAACGACGGCCAGTAGCGTGGCTATAACTCTTYTYTTAC	Main_FelSerotype1_F_4M13	CAGGAAACAGCTATGACCAACTGGYTTTCCATCRGCRCCAC
A04	Main_FelSerotype1_F_31M13	TGTAAAACGACGGCCAGTAACTAGCYTTGTGCTAGATTTGTC	Main_FelSerotype1_F_31M13	CAGGAAACAGCTATGACCYGTCCTCATCACCGAARTARTCCT
A05	Main_FelSerotype1_F_416M13	TGTAAAACGACGGCCAGTTTTTCGTGCCYGAATACCGY	Main_FelSerotype1_F_416M13	CAGGAAACAGCTATGACCGAAGACCRCARCAAGCAGTCTTAAA
A06	Main_FelSerotype1_F_456M13	TGTAAAACGACGGCCAGTTCGTAAGGATCACTACGTCA	Main_FelSerotype1_F_456M13	CAGGAAACAGCTATGACCGCACTCATGCTAGTGAYAACRGC
A07	Main_FelSerotype1_F_745M13	TGTAAAACGACGGCCAGTTGGYTWACWGTGCGCGATGA	Main_FelSerotype1_F_745M13	CAGGAAACAGCTATGACCAAAAAGMAGGTTAGCACTACCAAA
A08	Main_FelSerotype1_F_862M13	TGTAAAACGACGGCCAGTGCACCACCAGTCAAGARRAACTC	Main_FelSerotype1_F_862M13	CAGGAAACAGCTATGACCYRACTTTCCAAGCATCWGCAAA
A09	Main_FelSerotype1_F_1145M13	TGTAAAACGACGGCCAGTGTGCTGGCAAGGGTGTRAA	Main_FelSerotype1_F_1145M13	CAGGAAACAGCTATGACCGACAAGCTTGACAAGTGCRTTD
A10	Main_FelSerotype1_F_1184M13	TGTAAAACGACGGCCAGTTCCAATATGCTGGTGATGTKGAA	Main_FelSerotype1_F_1184M13	CAGGAAACAGCTATGACCTGTCACATTDACAGTRGCACCAA
A11	Main_FelSerotype1_F_1270M13	TGTAAAACGACGGCCAGTWTYGAAGGCGRATTGAACGACT	Main_FelSerotype1_F_1270M13	CAGGAAACAGCTATGACCYTGTGGTGTCACATTDACAGTRGC
A12	Main_FelSerotype1_F_1480M13	TGTAAAACGACGGCCAGTTTTGCWGATGCTTGGAAAGTY	Main_FelSerotype1_F_1480M13	CAGGAAACAGCTATGACCCATTAACCTTAGCAAYRGCAGCA
B01	Main_FelSerotype1_F_1556M13	TGTAAAACGACGGCCAGTTGGCATCWCTYTGCACTTCTG	Main_FelSerotype1_F_1556M13	CAGGAAACAGCTATGACCAGGTATGCYTCAACCAAGATRYTTT
B02	Main_FelSerotype1_F_1698M13	TGTAAAACGACGGCCAGTAATTGCAGGTGTRGAGGCYAA	Main_FelSerotype1_F_1698M13	CAGGAAACAGCTATGACCTCCYTGACATCCTCCARTTCA
B03	Main_FelSerotype1_F_1807M13	TGTAAAACGACGGCCAGTGGYCTTGATAGTGCRTTCTTTGC	Main_FelSerotype1_F_1807M13	CAGGAAACAGCTATGACCAGAGCAGGTTGGCATRCAYC
B04	Main_FelSerotype1_F_2032M13	TGTAAAACGACGGCCAGTGCAGCYCGAGTGCCATCYTA	Main_FelSerotype1_F_2032M13	CAGGAAACAGCTATGACCGGCACACTTGCAGTMTTAAARGA
B05	Main_FelSerotype1_F_2194M13	TGTAAAACGACGGCCAGTTGTTTCAGAGCACTTARGGATGG	Main_FelSerotype1_F_2194M13	CAGGAAACAGCTATGACCTGCCAGAACCATATGGATARAAA
B06	Main_FelSerotype1_F_2274M13	TGTAAAACGACGGCCAGTAAAYCAYGTTGGTTTRTGGGACA	Main_FelSerotype1_F_2274M13	CAGGAAACAGCTATGACCCCACCACCCATYTTGTTRTACAT
B07	Main_FelSerotype1_F_2592M13	TGTAAAACGACGGCCAGTTCGTAAAGAYRTTGAAATWGGTGG	Main_FelSerotype1_F_2592M13	CAGGAAACAGCTATGACCTGAAATCATAACACCATCTGGRTTR
B08	Main_FelSerotype1_F_2708M13	TGTAAAACGACGGCCAGTCYTTTAAKACTGCAAGTGTGCCTG	Main_FelSerotype1_F_2708M13	CAGGAAACAGCTATGACCTTGTTCAAYATCWTCGTTGTCAGAA
B09	Main_FelSerotype1_F_2922M13	TGTAAAACGACGGCCAGTGGGTGGTGGTGACAAGTCDG	Main_FelSerotype1_F_2922M13	CAGGAAACAGCTATGACCDGMCAAGGAAGRTTTAGGTTGTTCA
B10	Main_FelSerotype1_F_3071M13	TGTAAAACGACGGCCAGTCAGGTACMACKTGGGAAGARTTTGA	Main_FelSerotype1_F_3071M13	CAGGAAACAGCTATGACCCCYTGCTTCAAAGTYARAGCTGC
B11	Main_FelSerotype1_F_3178M13	TGTAAAACGACGGCCAGTGACACMTGTGGTGGVTTTGACA	Main_FelSerotype1_F_3178M13	CAGGAAACAGCTATGACCCCAAAAGRTAYTCTGCATCCCC
B12	Main_FelSerotype1_F_3518M13	TGTAAAACGACGGCCAGTAYCCATGGGCTRCTGCTGTT	Main_FelSerotype1_F_3518M13	CAGGAAACAGCTATGACCTGTCATTAYATTTGCATTAAGAAAC
C01	Main_FelSerotype1_F_3676M13	TGTAAAACGACGGCCAGTTTCTTYAAYCATGATTTGTGGG	Main_FelSerotype1_F_3676M13	CAGGAAACAGCTATGACCGCAGCRTTRACAACRACATC
C02	Main_FelSerotype1_F_3918M13	TGTAAAACGACGGCCAGTTAAATATGGYGTCTGTGGTGACTG	Main_FelSerotype1_F_3918M13	CAGGAAACAGCTATGACCACTRTCACCATTRCGTGGTCC
C03	Main_FelSerotype1_F_3918M13	TGTAAAACGACGGCCAGTTAAATATGGYGTCTGTGGTGACTG	Main_FelSerotype1_F_3918M13	CAGGAAACAGCTATGACCCRGCATTBAACACACTAAGATGCTC
C04	Main_FelSerotype1_F_4105M13	TGTAAAACGACGGCCAGTTGCAYTCATGATTAYTGYGTGGATG	Main_FelSerotype1_F_4105M13	CAGGAAACAGCTATGACCCCGTTACCTTGACDGGGATAG
C05	Main_FelSerotype1_F_4119M13	TGTAAAACGACGGCCAGTYTGYGTGGATGGTATGGGAA	Main_FelSerotype1_F_4119M13	CAGGAAACAGCTATGACCTTCCGTTACCTTGACDGGGA
C06	Main_FelSerotype1_F_4338M13	TGTAAAACGACGGCCAGTTGTTTTGATTAACTTTCTKGAGCCW	Main_FelSerotype1_F_4338M13	CAGGAAACAGCTATGACCTCATGDGAACTGGCGCTRAA
C07	Main_FelSerotype1_F_4554M13	TGTAAAACGACGGCCAGTRGGACCACGYAATGGTGAYAGT	Main_FelSerotype1_F_4554M13	CAGGAAACAGCTATGACCATCCRGCAGTTTTACGMRTGAGAA
C08	Main_FelSerotype1_F_4642M13	TGTAAAACGACGGCCAGTCCACTTATTAGTGTTGGTATYTTCA	Main_FelSerotype1_F_4642M13	CAGGAAACAGCTATGACCCACAYGCRGTTGTRTGTGTGACAGT
C09	Main_FelSerotype1_F_4976M13	TGTAAAACGACGGCCAGTATGGCTTTYCAAATGCAGCR	Main_FelSerotype1_F_4976M13	CAGGAAACAGCTATGACCGCRTCRACCATTAAACCATTACGA
C10	Main_FelSerotype1_F_5127M13	TGTAAAACGACGGCCAGTWACRTGGAAGTTTCCTGGTGTT	Main_FelSerotype1_F_5127M13	CAGGAAACAGCTATGACCWGCATATTTACCGARTGTTGWGATT
C11	Main_FelSerotype1_F_5259M13	TGTAAAACGACGGCCAGTACAYAAGCTTGGTGAKTTGATGK	Main_FelSerotype1_F_5259M13	CAGGAAACAGCTATGACCAAAYRCATGTGGTGGTTTTACTTT
C12	Main_FelSerotype1_F_5385M13	TGTAAAACGACGGCCAGTTGGCACTGATGARACTTGTGTYC	Main_FelSerotype1_F_5385M13	CAGGAAACAGCTATGACCCGCCATARGGCWGGTTTRTTC
D01	Main_FelSerotype1_F_5485M13	TGTAAAACGACGGCCAGTGGAGAWGYYATTGATGCAACTGG	Main_FelSerotype1_F_5485M13	CAGGAAACAGCTATGACCKGCTTGAACACTACCACTACATGYY
D02	Main_FelSerotype1_F_5798M13	TGTAAAACGACGGCCAGTCAATCWCAACAYTCGGTAAATATGC	Main_FelSerotype1_F_5798M13	CAGGAAACAGCTATGACCAARATGTGTTTAAGTGCGAGAA
D03	Main_FelSerotype1_F_5918M13	TGTAAAACGACGGCCAGTAGATGCCTAAARTTAAAGTAAAACC	Main_FelSerotype1_F_5918M13	CAGGAAACAGCTATGACCCTGCCTAGCAAYTTTAGAGCARG
D04	Main_FelSerotype1_F_6205M13	TGTAAAACGACGGCCAGTGATGAATTGGCAGATTTYGAYCAY	Main_FelSerotype1_F_6205M13	CAGGAAACAGCTATGACCCATAYGMCGTGAATTCTTCACCAA
D05	EMPTY
D06	Main_FelSerotype1_F_6354M13	TGTAAAACGACGGCCAGTTCAGTACCTYAACCTGTGGTTRTCY	Main_FelSerotype1_F_6354M13	CAGGAAACAGCTATGACCAGTCTACAGACAARTCYTCAAGCAA
D07	Main_FelSerotype1_F_6566M13	TGTAAAACGACGGCCAGTAGGTTGTGGTTAAYGGTTCMATGA	Main_FelSerotype1_F_6566M13	CAGGAAACAGCTATGACCCAGGCTTRAKCTTCGATGGC
D08	Main_FelSerotype1_F_6566M13	TGTAAAACGACGGCCAGTAGGTTGTGGTTAAYGGTTCMATGA	Main_FelSerotype1_F_6566M13	CAGGAAACAGCTATGACCGCAGARACACCAGAAGAACCA
D09	Main_FelSerotype1_F_6683M13	TGTAAAACGACGGCCAGTCATTYATTTGTGATGARATHGTGCG	Main_FelSerotype1_F_6683M13	CAGGAAACAGCTATGACCCCATACAACACTTTTRCCRCGTTG
D10	Main_FelSerotype1_F_6684M13	TGTAAAACGACGGCCAGTATTYATTTGTGATGARATHGTGCG	Main_FelSerotype1_F_6684M13	CAGGAAACAGCTATGACCCATACAACACTTTTRCCRCGTTG
D11	Main_FelSerotype1_F_7002M13	TGTAAAACGACGGCCAGTGYGAKTTGCTTGARGAYTTG	Main_FelSerotype1_F_7002M13	CAGGAAACAGCTATGACCAATGGTTGAACAAYACCRTTC
D12	Main_FelSerotype1_F_7007M13	TGTAAAACGACGGCCAGTTGCTTGARGAYTTGTCTGTAGACTT	Main_FelSerotype1_F_7007M13	CAGGAAACAGCTATGACCGAATCATCAAATGGTTGAACAAYA
E01	Main_FelSerotype1_F_7433M13	TGTAAAACGACGGCCAGTCACTYACGTTTAATGCTGTRGGTTC	Main_FelSerotype1_F_7433M13	CAGGAAACAGCTATGACCTDGCTGGTATTTTWACCATGTTACC
E02	Main_FelSerotype1_F_7591M13	TGTAAAACGACGGCCAGTTKCTCRGTCTACAGTGTTGC	Main_FelSerotype1_F_7591M13	CAGGAAACAGCTATGACCTCRCCACCAAAGCAAAAACC
E03	Main_FelSerotype1_F_7712M13	TGTAAAACGACGGCCAGTCRTAYAAAGGCTTTGCAGTGTGG	Main_FelSerotype1_F_7712M13	CAGGAAACAGCTATGACCGTTAGCCAACATTRCACCWGATGTR
E04	Main_FelSerotype1_F_7820M13	TGTAAAACGACGGCCAGTGACCAATCCCYGATGTRCCAG	Main_FelSerotype1_F_7820M13	CAGGAAACAGCTATGACCTCATAAAGAATGTGTTTTGGG
E05	Main_FelSerotype1_F_8025M13	TGTAAAACGACGGCCAGTRCAAGGACTTGTWGAGGGTGC	Main_FelSerotype1_F_8025M13	CAGGAAACAGCTATGACCTTTGAATAGTGATGGTARGGARTCA
E06	Main_FelSerotype1_F_8181M13	TGTAAAACGACGGCCAGTAGAGTGTAYTGARAGTCAAGC	Main_FelSerotype1_F_8181M13	CAGGAAACAGCTATGACCGTYGGTGGYGTGTAAAGCA
E07	Main_FelSerotype1_F_8335M13	TGTAAAACGACGGCCAGTGCYACATCWGGTGYAATGTTGGC	Main_FelSerotype1_F_8335M13	CAGGAAACAGCTATGACCATRCCGCTAGGYTGTGCCAT
E08	Main_FelSerotype1_F_8606M13	TGTAAAACGACGGCCAGTTGGCTCCRTGGTATGTKCTTG	Main_FelSerotype1_F_8606M13	CAGGAAACAGCTATGACCRGCAGACACAACRCCCAAAA
E09	Main_FelSerotype1_F_8747M13	TGTAAAACGACGGCCAGTCDTTTGTTATAGACATGCGTTCA	Main_FelSerotype1_F_8747M13	CAGGAAACAGCTATGACCACTGACCCRCARGTACCAGCA
E10	Main_FelSerotype1_F_8851M13	TGTAAAACGACGGCCAGTGGTTCAATGGGAGARGCTGA	Main_FelSerotype1_F_8851M13	CAGGAAACAGCTATGACCGGYTGATCTTCATAACCKCCATACA
E11	Main_FelSerotype1_F_9147M13	TGTAAAACGACGGCCAGTTGAGTTGTCTAGTGTKCGTTTACAT	Main_FelSerotype1_F_9147M13	CAGGAAACAGCTATGACCTGARCCATAAGACARTATAGTGCGD
E12	Main_FelSerotype1_F_9289M13	TGTAAAACGACGGCCAGTAARTCTGTGAAACCAGGTGAGA	Main_FelSerotype1_F_9289M13	CAGGAAACAGCTATGACCTTTRCCACTCTGAAGATTRACACCA
F01	Main_FelSerotype1_F_9480M13	TGTAAAACGACGGCCAGTAGGYAATGGCTCCCAYGTTG	Main_FelSerotype1_F_9480M13	CAGGAAACAGCTATGACCYACAAGAACCTGTAAACTTTCATAA
F02	Main_FelSerotype1_F_9635M13	TGTAAAACGACGGCCAGTTTGTYACAAATGCATCAATGTCD	Main_FelSerotype1_F_9635M13	CAGGAAACAGCTATGACCCRGTTGTTACAAACAATGAAAACCA
F03	Main_FelSerotype1_F_9670M13	TGTAAAACGACGGCCAGTAAYGCATGGKCCAAAACCAA	Main_FelSerotype1_F_9670M13	CAGGAAACAGCTATGACCCCATGGTTCRCCYACCATACC
F04	Main_FelSerotype1_F_9792M13	TGTAAAACGACGGCCAGTAGGTTTTGGRGGHCGCACTAT	Main_FelSerotype1_F_9792M13	CAGGAAACAGCTATGACCGCAAAAACAACAAACCARTCCY
F05	Main_FelSerotype1_F_9873M13	TGTAAAACGACGGCCAGTTGGTGTYAATCTTCAGAGTGGYAAA	Main_FelSerotype1_F_9873M13	CAGGAAACAGCTATGACCTGCTTACACACTTGACRAAACCAA
F06	Main_FelSerotype1_F_10150M13	TGTAAAACGACGGCCAGTGAAAGTTTACAGGTTCTTGTRGAAA	Main_FelSerotype1_F_10150M13	CAGGAAACAGCTATGACCGTTTCKCTCTCCACCAATGCC
F07	Main_FelSerotype1_F_10149M13	TGTAAAACGACGGCCAGTTGAAAGTTTACAGGTTCTTGTRGAA	Main_FelSerotype1_F_10149M13	CAGGAAACAGCTATGACCGTTTCKCTCTCCACCAATGCC
F08	Main_FelSerotype1_F_10482M13	TGTAAAACGACGGCCAGTTGTRATGCAGCCRGCTTTTG	Main_FelSerotype1_F_10482M13	CAGGAAACAGCTATGACCGCTTCTCGCTCAAATTCRCTCY
F09	Main_FelSerotype1_F_10602M13	TGTAAAACGACGGCCAGTYACATGCATGACGTGTGGYG	Main_FelSerotype1_F_10602M13	CAGGAAACAGCTATGACCGCCTGCTCYGCCATTTTRTC
F10	Main_FelSerotype1_F_10959M13	TGTAAAACGACGGCCAGTYAACACATGTGATCTTAGTGATCTT	Main_FelSerotype1_F_10959M13	CAGGAAACAGCTATGACCGGCAARATTTCATTRTTYTGCAAC
F11	Main_FelSerotype1_F_11020M13	TGTAAAACGACGGCCAGTAGTGTRGCRTCYGCTTATGCTGCT	Main_FelSerotype1_F_11020M13	CAGGAAACAGCTATGACCRCTACCAYARGCATCACCATCAAT
F12	Main_FelSerotype1_F_11029M13	TGTAAAACGACGGCCAGTTCYGCTTATGCTGCTTTGCC	Main_FelSerotype1_F_11029M13	CAGGAAACAGCTATGACCRCTACCAYARGCATCACCATCAA
G01	Main_FelSerotype1_F_11156M13	TGTAAAACGACGGCCAGTRGAGYGAATTTGAGCGAGAAGC	Main_FelSerotype1_F_11156M13	CAGGAAACAGCTATGACCCRTCRTTGTTGCTCTCCCATTT
G02	Main_FelSerotype1_F_11466M13	TGTAAAACGACGGCCAGTTGCAGGTGCYATYTGGTCAA	Main_FelSerotype1_F_11466M13	CAGGAAACAGCTATGACCACAYACAGATGCDCCRCCATAAGAG
G03	Main_FelSerotype1_F_11579M13	TGTAAAACGACGGCCAGTCWTGTGAGAGAACCACWAAGTTGC	Main_FelSerotype1_F_11579M13	CAGGAAACAGCTATGACCGGRTCYTGAGTYCCGGTTGGT
G04	Main_FelSerotype1_F_11731M13	TGTAAAACGACGGCCAGTGCATTYATAGCRTYAGACAGCAACC	Main_FelSerotype1_F_11731M13	CAGGAAACAGCTATGACCCCGCACTCGTTTAAATAAYTCTGRT
G05	Main_FelSerotype1_F_11996M13	TGTAAAACGACGGCCAGTCACCTGACCCTGCYAAAGCM	Main_FelSerotype1_F_11996M13	CAGGAAACAGCTATGACCTTTGTAAGATCCTTACGTGCRACA
G06	Main_FelSerotype1_F_12019M13	TGTAAAACGACGGCCAGTGYTGATGCTGTTAAAMGAGGTATGC	Main_FelSerotype1_F_12019M13	CAGGAAACAGCTATGACCCCRAATTCACATCGACCKTCC
G07	Main_FelSerotype1_F_12293M13	TGTAAAACGACGGCCAGTGYGGTTGCTGGCTTAATAATGG	Main_FelSerotype1_F_12293M13	CAGGAAACAGCTATGACCTCACAAAAYGCTACACATTTRAGCA
G08	Main_FelSerotype1_F_12402M13	TGTAAAACGACGGCCAGTGAACCCTGTAATGGTACWGATCCW	Main_FelSerotype1_F_12402M13	CAGGAAACAGCTATGACCCATTCCCATTAARGGCATCA
G09	Main_FelSerotype1_F_12644M13	TGTAAAACGACGGCCAGTGGAMGGTCGATGTGAATTYGGT	Main_FelSerotype1_F_12644M13	CAGGAAACAGCTATGACCTTTACGTACWAGAGGTCCAAAYGC
G10	Main_FelSerotype1_F_12813M13	TGTAAAACGACGGCCAGTTGGTTTGAYCCAGTDGAAAATGA	Main_FelSerotype1_F_12813M13	CAGGAAACAGCTATGACCYAANGCRGGGCTTGATGCTA
G11	Main_FelSerotype1_F_13011M13	TGTAAAACGACGGCCAGTGGTYTTGGVTGTGCTTGCGT	Main_FelSerotype1_F_13011M13	CAGGAAACAGCTATGACCTCAAAGAAYCCRCGCTCTGTTAT
G12	Main_FelSerotype1_F_13241M13	TGTAAAACGACGGCCAGTTGATGAKTGYATTATTCATTGTGCT	Main_FelSerotype1_F_13241M13	CAGGAAACAGCTATGACCCAAAAAGYGCRTCCTGCTCYTCA
H01	Main_FelSerotype1_F_13364M13	TGTAAAACGACGGCCAGTTGGTTAYCATTTTAAACARTTGGG	Main_FelSerotype1_F_13364M13	CAGGAAACAGCTATGACCTGGTGGTAYTGTCTMGTTGTCATTG
H02	Main_FelSerotype1_F_13656M13	TGTAAAACGACGGCCAGTTTTGYMCAGGGTGGTGAAGC	Main_FelSerotype1_F_13656M13	CAGGAAACAGCTATGACCCAACCTCTGTGAGTACTTGAGC
H03	Main_FelSerotype1_F_13725M13	TGTAAAACGACGGCCAGTGAYRTCTGTCAGGCKCAATTTGTT	Main_FelSerotype1_F_13725M13	CAGGAAACAGCTATGACCCCRCTAGTTGTRCCACCAGGTTT
H04	Main_FelSerotype1_F_13792M13	TGTAAAACGACGGCCAGTGCATCAATGCTCGWGAGGTY	Main_FelSerotype1_F_13792M13	CAGGAAACAGCTATGACCCATTRGCAGAAACAGCTTGAAA
H05	Main_FelSerotype1_F_14118M13	TGTAAAACGACGGCCAGTGGTGGYTGGGACAAYATGYTAAA	Main_FelSerotype1_F_14118M13	CAGGAAACAGCTATGACCYGAACARAATTCRTGTGGTCCAAC
H06	Main_FelSerotype1_F_14167M13	TGTAAAACGACGGCCAGTGYTGTTTGATGGGATGGGAY	Main_FelSerotype1_F_14167M13	CAGGAAACAGCTATGACCTCVACAAAAACACCTGCTGAYAA
H07	Main_FelSerotype1_F_14602M13	TGTAAAACGACGGCCAGTTTTTRTCTGATGATGGTGTKGTTTG	Main_FelSerotype1_F_14602M13	CAGGAAACAGCTATGACCCTACACACATACGGYGTGATVGACA
H08	Main_FelSerotype1_F_14642M13	TGTAAAACGACGGCCAGTYGCTGATCTTGGTTATGTRGCAG	Main_FelSerotype1_F_14642M13	CAGGAAACAGCTATGACCCTCCCARAAACARTTTTGTRACATC
H09	Main_FelSerotype1_F_14948M13	TGTAAAACGACGGCCAGTCCCYAARCCTGCATAYCAAAAAGT	Main_FelSerotype1_F_14948M13	CAGGAAACAGCTATGACCTTTAATCTTAGAGGATTCCCAT
H10	Main_FelSerotype1_F_15057M13	TGTAAAACGACGGCCAGTGAGGAYGGTCARGATAARTTCTGGA	Main_FelSerotype1_F_15057M13	CAGGAAACAGCTATGACCCACYACCATATTCTGACTGCTCAA
H11	Main_FelSerotype1_F_15224M13	TGTAAAACGACGGCCAGTCCATGTYATGGGTACAAARCAYAAA	Main_FelSerotype1_F_15224M13	CAGGAAACAGCTATGACCGTGGTRTAGGCYTCCGCTATRTT
H12	Main_FelSerotype1_F_15258M13	TGTAAAACGACGGCCAGTTCBATCACRCCGTATGTGTGTAGC	Main_FelSerotype1_F_15258M13	CAGGAAACAGCTATGACCACCRATCATTTGATAGTAAGGCAC
Well	Forward Primer Name	Forward Primer Sequence	Reverse Primer Name	Reverse Primer Sequence
A01	_felserotype1T63_F_15581M13	TGTAAAACGACGGCCAGTYGCCATATTRAAGGAGGTKGTCG	_felserotype1T63_F_15581M13	CAGGAAACAGCTATGACCTGAYACTTCRTCCACAACCACAA
A02	_felserotype1T63_F_15661M13	TGTAAAACGACGGCCAGTGAAATTCTGTTTTCACRTGYTTTCA	_felserotype1T63_F_15661M13	CAGGAAACAGCTATGACCGTTCTAGGTGCHGGDAGTTGYTGTG
A03	_felserotype1T63_F_15996M13	TGTAAAACGACGGCCAGTTCACAYTGTGTTRTAGGTTTGGGW	_felserotype1T63_F_15996M13	CAGGAAACAGCTATGACCYAGCTTTACGCCATTTTGGA
A04	_felserotype1T63_F_16068M13	TGTAAAACGACGGCCAGTGCWGTGGATGCTTTRTGTGAA	_felserotype1T63_F_16068M13	CAGGAAACAGCTATGACCGCWGAGTCTACGGTTTGCGT
A05	_felserotype1T63_F_16219M13	TGTAAAACGACGGCCAGTTGCCTGAAGCWAACTGTGAY	_felserotype1T63_F_16219M13	CAGGAAACAGCTATGACCCCAATCTTBGAATCTTTGAGTTCAT
A06	_felserotype1T63_F_16461M13	TGTAAAACGACGGCCAGTTGCCCAGCTGARATYGTTAAAA	_felserotype1T63_F_16461M13	CAGGAAACAGCTATGACCTCYCGTGTGCARAACAATGTG
A07	MAIN_felserotype1T66_F_16601M13	TGTAAAACGACGGCCAGTYAAGCAACTAGAGGTTGTCAAGG	MAIN_felserotype1T66_F_16601M13	CAGGAAACAGCTATGACCAACACATCCTTCAGTYTGTACTACG
A08	_felserotype1T63_F_16632M13	TGTAAAACGACGGCCAGTDCACATAATCCAAAATGGCG	_felserotype1T63_F_16632M13	CAGGAAACAGCTATGACCCAACTTCRATGCTATTACCTTTTTC
A09	_felserotype1T63_F_16900M13	TGTAAAACGACGGCCAGTTCAAAGATTCVAAGATTGGCTTG	_felserotype1T63_F_16900M13	CAGGAAACAGCTATGACCTYTTGCCRCACTCACATTTTTG
A10	_felserotype1T63_F_16924M13	TGTAAAACGACGGCCAGTAAGCAAAACCTGAAAYYTGTGG	_felserotype1T63_F_16924M13	CAGGAAACAGCTATGACCTCACAYCCTAATGCATGYTTAAAA
A11	_felserotype1T63_F_17247M13	TGTAAAACGACGGCCAGTCAGCTGGGCTTYTCAAAYGG	_felserotype1T63_F_17247M13	CAGGAAACAGCTATGACCTGGATTACCAACATCGTGAA
A12	_felserotype1T63_F_17357M13	TGTAAAACGACGGCCAGTGCAATTTGCACAYTTGATACCRC	_felserotype1T63_F_17357M13	CAGGAAACAGCTATGACCTTTGTCCATGYACCATGTAATCA
B01	_felserotype1T63_F_17654M13	TGTAAAACGACGGCCAGTTCAACAATGGGGCTAYACRGG	_felserotype1T63_F_17654M13	CAGGAAACAGCTATGACCCCACCAATGTTRCATTTRGTTATGC
B02	_felserotype1T63_F_17782M13	TGTAAAACGACGGCCAGTTCAAACGTGTDGATTGGTCCAT	_felserotype1T63_F_17782M13	CAGGAAACAGCTATGACCGGAGTGCKTTGCCATTRACA
B03	_felserotype1T63_F_18023M13	TGTAAAACGACGGCCAGTGGTRCATGGACAAATGAATGG	_felserotype1T63_F_18023M13	CAGGAAACAGCTATGACCTGTTGCGACAACACCTAGATTYC
B04	_felserotype1T63_F_18076M13	TGTAAAACGACGGCCAGTTGTACCCAGAGTTCTCARTTGTYTG	_felserotype1T63_F_18076M13	CAGGAAACAGCTATGACCGGAGGTGTGAKTCCRAGTTTKCG
B05	_felserotype1T63_F_18405M13	TGTAAAACGACGGCCAGTGGTTTYACAATTTGGTGYCCTCA	_felserotype1T63_F_18405M13	CAGGAAACAGCTATGACCTCTTCTTCCATTGTACTRCGAGG
B06	_felserotype1T63_F_18464M13	TGTAAAACGACGGCCAGTYAATGGCAAMGCACTCCAGA	_felserotype1T63_F_18464M13	CAGGAAACAGCTATGACCCGTGTTCAAAACCATAATCCTC
B07	_felserotype1T63_F_18840M13	TGTAAAACGACGGCCAGTARTGGTTCTTTTGAACGCTT	_felserotype1T63_F_18840M13	CAGGAAACAGCTATGACCAGGCATGCTATARCCWGGRTTCC
B08	_felserotype1T63_F_18896M13	TGTAAAACGACGGCCAGTCGCTGTGAAAGGRCTTAGTGC	_felserotype1T63_F_18896M13	CAGGAAACAGCTATGACCGAGATTACACCGTTCGAGACA
B09	_felserotype1T63_F_19274M13	TGTAAAACGACGGCCAGTTGACAGTACACTGAAAAGTTGTTGT	_felserotype1T63_F_19274M13	CAGGAAACAGCTATGACCAGCCATCTTTMGACRTRTTTTCACC
B10	_felserotype1T63_F_19307M13	TGTAAAACGACGGCCAGTTGCTGATGATCCATCTTCTAA	_felserotype1T63_F_19307M13	CAGGAAACAGCTATGACCATGGCAACAGARCCHCCAAG
B11	_felserotype1T63_F_19345M13	TGTAAAACGACGGCCAGTTGGACATACTCTTGGACGAYTT	_felserotype1T63_F_19345M13	CAGGAAACAGCTATGACCTTTTGATGGCAACAGARCCHC
B12	_felserotype1T63_F_19393M13	TGTAAAACGACGGCCAGTTTAACGTTGTGTCRAAAGTYGTGGA	_felserotype1T63_F_19393M13	CAGGAAACAGCTATGACCCACTTGTACAAAACACAGTCCAA
C01	_felserotype1T63_F_19688M13	TGTAAAACGACGGCCAGTAATGCGTGTKYTGCATTTRGG	_felserotype1T63_F_19688M13	CAGGAAACAGCTATGACCCCYTTCYTTAGYAATCCAACAACCA
C02	_felserotype1T63_F_19713M13	TGTAAAACGACGGCCAGTGCAGGYGCTAATGGTGTTGC	_felserotype1T63_F_19713M13	CAGGAAACAGCTATGACCTGGTGTRTTRACAAAGTGATTACCA
C03	_felserotype1T63_F_19993M13	TGTAAAACGACGGCCAGTTCTGTTGCCATCAAAATCAC	_felserotype1T63_F_19993M13	CAGGAAACAGCTATGACCTACCAYCCRCAATTATCACC
C04	Main_SARSDenison_F_20214M13	TGTAAAACGACGGCCAGTGGCAYTGTCACAYAAYTCAG	Main_SARSDenison_F_20214M13	CAGGAAACAGCTATGACCTATGTTRCCTGGYTKCCAAT
C05	Main_SARSDenison_F_20609M13	TGTAAAACGACGGCCAGTGGTGATAATTGYGGRTGGTATA	Main_SARSDenison_F_20609M13	CAGGAAACAGCTATGACCGCCRTCAAYTGGCACAAARAC
C06	Main_SARSDenison_F_20609M13	TGTAAAACGACGGCCAGTGGTGATAATTGYGGRTGGTATA	Main_SARSDenison_F_20609M13	CAGGAAACAGCTATGACCGGTATYTTGCCRTCAAYTGGC
C07	_felserotype1T63_F_21000M13	TGTAAAACGACGGCCAGTTTYTATGGCTTYCAGTGGWC	_felserotype1T63_F_21000M13	CAGGAAACAGCTATGACCRATRCCWGTGCCATTAACATC
C08	Main_SARSDenison_F_20973M13	TGTAAAACGACGGCCAGTTTGGACACCGTGTTGACTAC	Main_SARSDenison_F_20973M13	CAGGAAACAGCTATGACCTGCCAAAAAGAATGTGTGAG
C09	Main_SARSDenison_F_21268M13	TGTAAAACGACGGCCAGTCAATTGATGGCAAAATACCA	Main_SARSDenison_F_21268M13	CAGGAAACAGCTATGACCTATTGAGGGGTGAGTCACAA
C10	Main_SARSDenison_F_21579M13	TGTAAAACGACGGCCAGTTAYAGCAGTGATAATGTCACTG	Main_SARSDenison_F_21579M13	CAGGAAACAGCTATGACCAACTGCTGTGGTGAGAAAGG
C11	Main_SARSDenison_F_21866M13	TGTAAAACGACGGCCAGTTAACTATACAGATGTAATGGTGG	Main_SARSDenison_F_21866M13	CAGGAAACAGCTATGACCACTAGTAGATGTGTAGTAAAGG
C12	_felserotype1T63_F_22209M13	TGTAAAACGACGGCCAGTGTTCAAACAAGACAGTTGGC	_felserotype1T63_F_22209M13	CAGGAAACAGCTATGACCGGAATAAGTGATTACAGACG
D01	_felserotype1T63_F_22543M13	TGTAAAACGACGGCCAGTTATATGGCTTTCAGGGCACA	_felserotype1T63_F_22543M13	CAGGAAACAGCTATGACCAAATATGGACCACCCACTCT
D02	_felserotype1T63_F_22001M13	TGTAAAACGACGGCCAGTGCTCGTTAAAAAGGATCTGC	_felserotype1T63_F_22001M13	CAGGAAACAGCTATGACCGCCTACGTGATCTTCTCAAA
D03	_felserotype1T63_F_22870M13	TGTAAAACGACGGCCAGTGGAATAATGCCACCTCGAC	_felserotype1T63_F_22870M13	CAGGAAACAGCTATGACCAAGCGCTAGTGTGATGTTACC
D04	_felserotype1T63_F_20934M13	TGTAAAACGACGGCCAGTGGAGATGGTGGTCAATGTG	_felserotype1T63_F_20934M13	CAGGAAACAGCTATGACCGAGAGATGCTGTTACTTGCAG
D05	EMPTY
D06	_felserotype1T63_F_21227M13	TGTAAAACGACGGCCAGTAGTAGTGATTATTGCGCTGG	_felserotype1T63_F_21227M13	CAGGAAACAGCTATGACCTGGCATGGTTACAAATGTCT
D07	_felserotype1T63_F_21570M13	TGTAAAACGACGGCCAGTATAGCCTGTTATAGCAGTGC	_felserotype1T63_F_21570M13	CAGGAAACAGCTATGACCTTGTGTACGCCATGTAGTGTC
D08	_felserotype1T63_F_21962M13	TGTAAAACGACGGCCAGTGAAGCATGAATTACCAGATGG	_felserotype1T63_F_21962M13	CAGGAAACAGCTATGACCCGGTTGACCTACGTGATCTT
D09	_felserotype1T63_F_22364M13	TGTAAAACGACGGCCAGTGAACCCATCTGTGGCAGG	_felserotype1T63_F_22364M13	CAGGAAACAGCTATGACCGACTACGAGCTGAAACTGTGA
D10	_felserotype1T63_F_22679M13	TGTAAAACGACGGCCAGTATGTGATTTAACAGCACAAGC	_felserotype1T63_F_22679M13	CAGGAAACAGCTATGACCTTAAGCCTAGCTTGCACTTG
D11	Main_SARSDenison_F_23151M13	TGTAAAACGACGGCCAGTCAATACACCTCGGCTTGTC	Main_SARSDenison_F_23151M13	CAGGAAACAGCTATGACCTCTACTAGCCTTGACTTCAGCA
D12	_felserotype1T63_F_20093M13	TGTAAAACGACGGCCAGTCCTCATCGTCAGAAGGTTTTC	_felserotype1T63_F_20093M13	CAGGAAACAGCTATGACCTCTACCAAATGCAAACTCACG
E01	_felserotype1T63_F_21255M13	TGTAAAACGACGGCCAGTAACGTTTTTGTGCCAATTGAT	_felserotype1T63_F_21255M13	CAGGAAACAGCTATGACCTTAGTTACACTGCCATTAGCC
E02	_felserotype1T63_F_21637M13	TGTAAAACGACGGCCAGTTATTTGGCAAAACCGAGCAT	_felserotype1T63_F_21637M13	CAGGAAACAGCTATGACCATGCCTGTGCCCTGAAATCC
E03	_felserotype1T63_F_22078M13	TGTAAAACGACGGCCAGTTCGTTTTAAATGACACTGAGAAA	_felserotype1T63_F_22078M13	CAGGAAACAGCTATGACCAGGAAGAGTAAGTAATGACAGAC
E04	_felserotype1T63_F_22484M13	TGTAAAACGACGGCCAGTGCAGCTGGGTTTTCAAGATACT	_felserotype1T63_F_22484M13	CAGGAAACAGCTATGACCAGCTGTGTTGTTAAACCTTTCG
E05	_felserotype1T63_F_22870M13_v2	TGTAAAACGACGGCCAGTGGAATAATGACACATCGACCAA	_felserotype1T63_F_22870M13_v2	CAGGAAACAGCTATGACCTGCAAGACATCAGTTTGTAATGC
E06	_felserotype1T63_F_23231M13	TGTAAAACGACGGCCAGTGATCACAGTGTCAGATCGTGGT	_felserotype1T63_F_23231M13	CAGGAAACAGCTATGACCACTCAATGCTTCACCCTGCT
E07	_felserotype1T63_F_23690M13	TGTAAAACGACGGCCAGTCATGCAAGTGCAGGCTAGG	_felserotype1T63_F_23690M13	CAGGAAACAGCTATGACCCGAGGAGTCACCATATACGTACC
E08	_felserotype1T63_F_21029M13	TGTAAAACGACGGCCAGTTGTGGACATTTATCTAGGTGGYAC	_felserotype1T63_F_21029M13	CAGGAAACAGCTATGACCACTGTGGCATGGTWACRAAWG
E09	_felserotype1T63_F_21544M13	TGTAAAACGACGGCCAGTCWTTTSAAGATAATACAACTGCMTCC	_felserotype1T63_F_21544M13	CAGGAAACAGCTATGACCGCACCATCTTTRTAGGAAACAG
E10	_felserotype1T63_F_21965M13	TGTAAAACGACGGCCAGTGCATGARTTACCAGATGGKTTYT	_felserotype1T63_F_21965M13	CAGGAAACAGCTATGACCGACCTRCGTGAYCTTCTYG
E11	_felserotype1T63_F_22407M13	TGTAAAACGACGGCCAGTGTTAWGTGGCGCACRCAG	_felserotype1T63_F_22407M13	CAGGAAACAGCTATGACCTCYAAACTACGATCTGATAYTG
E12	_felserotype1T63_F_22728M13	TGTAAAACGACGGCCAGTGYTATAACAGCTGTCAATCAAACKG	_felserotype1T63_F_22728M13	CAGGAAACAGCTATGACCCATCTGTACCAGCTGAACAC
F01	_felserotype1T63_F_23190M13	TGTAAAACGACGGCCAGTAAYCTTGGTGCACGTMTTGA	_felserotype1T63_F_23190M13	CAGGAAACAGCTATGACCACACWCTGGATCTTAGTCAATGC
F02	_felserotype1T63_F_23398M13	TGTAAAACGACGGCCAGTTRGTAACYAGCGGYCTTGG	_felserotype1T63_F_23398M13	CAGGAAACAGCTATGACCTCCRTTTCCRCAGAAACCA
F03	_felserotype1T63_F_23162M13	TGTAAAACGACGGCCAGTGCTTGTCADACAATWGAAAATKCCC	_felserotype1T63_F_23162M13	CAGGAAACAGCTATGACCCTCAAYGCYTCACCCTGYTGATT
F04	Main_SARSDenison_F_23670M13	TGTAAAACGACGGCCAGTCAGAARAYACTTGCYAATGC	Main_SARSDenison_F_23670M13	CAGGAAACAGCTATGACCTCAAGCATRTCAGCRATAGTC
F05	Main_SARSDenison_F_23699M13	TGTAAAACGACGGCCAGTGCCATTGGTAACATHACAYTAGC	Main_SARSDenison_F_23699M13	CAGGAAACAGCTATGACCCACARCTCGTAATTTGCACGA
F06	_felserotype1T63_F_23989M13	TGTAAAACGACGGCCAGTAACTCARTAYGCTGARGTCAAGGCT	_felserotype1T63_F_23989M13	CAGGAAACAGCTATGACCCACACATACCAMGGCCATTT
F07	_felserotype1T63_F_24180M13	TGTAAAACGACGGCCAGTCGKCATGGTCAGGAATATGTGT	_felserotype1T63_F_24180M13	CAGGAAACAGCTATGACCTCCACAGAGRTKCCAATAGACTTGA
F08	_felserotype1T63_F_24290M13	TGTAAAACGACGGCCAGTTTTCAACCYAGAAARCCTCAGATG	_felserotype1T63_F_24290M13	CAGGAAACAGCTATGACCGCCTCYTSAAAAGTATCACCAAAA
F09	_felserotype1T63_F_24409M13	TGTAAAACGACGGCCAGTCAAGACTATYGCTGAYATGCTTGAA	_felserotype1T63_F_24409M13	CAGGAAACAGCTATGACCTCAATATCCARYTGAAGYTTGGC
F10	_felserotype1T63_F_24598M13	TGTAAAACGACGGCCAGTKACKCTTGTTGACCTTSAATGGCT	_felserotype1T63_F_24598M13	CAGGAAACAGCTATGACCCATTTTCGCGMTGCGTTDAK
F11	_felserotype1T63_F_24810M13	TGTAAAACGACGGCCAGTTTGAAAAGGTKCACATTCATTAAC	_felserotype1T63_F_24810M13	CAGGAAACAGCTATGACCAACATTAAGACACCGACACACA
F12	_felserotype1T63_F_24979M13	TGTAAAACGACGGCCAGTTTTSARGAGGCTGAACAAAAAGC	_felserotype1T63_F_24979M13	CAGGAAACAGCTATGACCTGACATAAATAGARCCGTGAGAACY
G01	_felserotype1T63_F_25006M13	TGTAAAACGACGGCCAGTGCCAARCTTCARYTGGATATTGAA	_felserotype1T63_F_25006M13	CAGGAAACAGCTATGACCTCACGWACATRTAATTTATGCCBCC
G02	_felserotype1T63_F_25367M13	TGTAAAACGACGGCCAGTGCATTGCTGYGCTCTTTGTT	_felserotype1T63_F_25367M13	CAGGAAACAGCTATGACCCAACAGGAGCCARAAGAAGACRC
G03	_felserotype1T63_F_25424M13	TGTAAAACGACGGCCAGTTGTGTGTCGGTGTCTTAATGTT	_felserotype1T63_F_25424M13	CAGGAAACAGCTATGACCCATAYGCATGGCGYGCVGGTA
G04	_felserotype1T63_F_25736M13	TGTAAAACGACGGCCAGTTGCTTGTRKGCATAGCTATACGYGG	_felserotype1T63_F_25736M13	CAGGAAACAGCTATGACCCGAGCCAGCTAAATTGYGGTC
G05	_felserotype1T63_F_25857M13	TGTAAAACGACGGCCAGTCAATGCAGCCTTTTCTYAGG	_felserotype1T63_F_25857M13	CAGGAAACAGCTATGACCGCACCTRCRAYACTAAAGCCGAA
G06	_felserotype1T63_F_25927M13	TGTAAAACGACGGCCAGTGTTTCCTWGGGCATTTACYATCA	_felserotype1T63_F_25927M13	CAGGAAACAGCTATGACCCACCATGATTTGGTCCTTCTA
G07	_felserotype1T63_F_26137M13	TGTAAAACGACGGCCAGTGGCATATAAYCCCGAYGAAGC	_felserotype1T63_F_26137M13	CAGGAAACAGCTATGACCTCGATGGTRAGACCACCAGYC
G08	_felserotype1T63_F_26406M13	TGTAAAACGACGGCCAGTCCRCAATTTAGCTGGCTCGT	_felserotype1T63_F_26406M13	CAGGAAACAGCTATGACCCCGACCACGAGARTTAGAVCG
G09	_felserotype1T63_F_26460M13	TGTAAAACGACGGCCAGTTGGCCYATTGTTYTAGCKCTTACG	_felserotype1T63_F_26460M13	CAGGAAACAGCTATGACCTGGGAACAAAATCTYTCGGA
G10	_felserotype1T63_F_26768M13	TGTAAAACGACGGCCAGTTGGTGGTCTYACCATCGARCA	_felserotype1T63_F_26768M13	CAGGAAACAGCTATGACCTTCAAGCTGRAATTGYGGTGGT
G11	_felserotype1T63_F_26904M13	TGTAAAACGACGGCCAGTGCYGGTGATTACTCAACAGAAGC	_felserotype1T63_F_26904M13	CAGGAAACAGCTATGACCYAACACCTAATTTYTGAAGCACAGC
G12	_felserotype1T63_F_27162M13	TGTAAAACGACGGCCAGTGGAATAGGTAATAAGGATCAACAAA	_felserotype1T63_F_27162M13	CAGGAAACAGCTATGACCCAGCAGACCATTGRCTACCGA
H01	_felserotype1T63_F_27323M13	TGTAAAACGACGGCCAGTCTTYTGGGTTGCAARRGATGG	_felserotype1T63_F_27323M13	CAGGAAACAGCTATGACCCTTTGCCTMTGMTCYTTAGCCAC
H02	_felserotype1T63_F_27517M13	TGTAAAACGACGGCCAGTGAGGAMGACAAYAWTCCAATAACCA	_felserotype1T63_F_27517M13	CAGGAAACAGCTATGACCCAGCATGGAGGAAAACSARCA
H03	_felserotype1T63_F_27695M13	TGTAAAACGACGGCCAGTTGCAGGTAAGGGAGATGTGWC	_felserotype1T63_F_27695M13	CAGGAAACAGCTATGACCAGRAGRACTAGAAAGATCACTCGCA
H04	_felserotype1T63_F_27695M13	TGTAAAACGACGGCCAGTTGCAGGTAAGGGAGATGTGWC	_felserotype1T63_F_27695M13	CAGGAAACAGCTATGACCTCAAGRCAGTCTGGTTTCAAAAGY
H05	_felserotype1T63_F_27773M13	TGTAAAACGACGGCCAGTCAATGGTAACGCWGCCAAAY	_felserotype1T63_F_27773M13	CAGGAAACAGCTATGACCAGRAGRACTAGAAAGATCACTCGCA
H06	_felserotype1T63_F_28019M13	TGTAAAACGACGGCCAGTWGCTGAYAAGAAGCCTGAGGA	_felserotype1T63_F_28019M13	CAGGAAACAGCTATGACCTCAATRTGATCATGTGCARGATTTT
H07	_felserotype1T63_F_28127M13	TGTAAAACGACGGCCAGTTGYTSGTTTTCCTCCATGCTG	_felserotype1T63_F_28127M13	CAGGAAACAGCTATGACCTGGCACAGCACCAACTAAYCTR
H08	_felserotype1T63_F_28246M13	TGTAAAACGACGGCCAGTGTTTTAGGTGTGCCTGACARYRG	_felserotype1T63_F_28246M13	CAGGAAACAGCTATGACCWATCTGAGTYCCAAAYGGAAGGTC
H09	_felserotype1T63_F_28609M13	TGTAAAACGACGGCCAGTYGTTGAGTGTGAGAGYGTTGAAGG	_felserotype1T63_F_28609M13	CAGGAAACAGCTATGACCTTAGCTCTTCCATTGTTGGC
H10	_felserotype1T63_F_28651M13	TGTAAAACGACGGCCAGTCTGGCTTTCAAAATCYTGCAC	_felserotype1T63_F_28651M13	CAGGAAACAGCTATGACCTTTGTGTATCACTATCAAAAGG
H11	_felserotype1T63_F_28770M13	TGTAAAACGACGGCCAGTAGRTTAGTTGGTGCTGTGC	_felserotype1T63_F_28770M13	CAGGAAACAGCTATGACCTTGTGTATCACTATCAAAAGGA
H12	_felserotype1T63_F_28831M13	TGTAAAACGACGGCCAGTCTGYWGACCTTCCRTTTGG	_felserotype1T63_F_28831M13	CAGGAAACAGCTATGACCTTTGTGTATCACTATCAAAAGGAA
